# Supplementary material for: The minor gentamicin complex component, X2, is a potent premature stop codon readthrough molecule with therapeutic potential
Source: PLoS One. 2018 Oct 25;13(10):e0206158. doi: 10.1371/journal.pone.0206158 (PMC6201930; doi:10.1371/journal.pone.0206158)
Supplement: S1 File — (XLSX) [file pone.0206158.s002.xlsx]

## Sheet: Summary of measured values
S1 Table
All readthrough and cytoxicity data
All EC2X and CC50 values are uM
	Gentamicin
	HDQ-p53UGA213 EC2X	HDQ-p53UGA213 max	tGFP-542X EC2X	tGFP-542X EC5X	tGFP-542X Maxfold	fLuc-190-NS EC2X	fLuc-190-NS EC5X	fLuc-190-NS MaxFold	Stimulated PBMC CC50	Myoblast CC50	Neuromast CC50
	738.54	3.5	441.864	>1000	4.87668	0.9252	2.2383	68.8317	345.14	1748.06	3.6
	113.76	5.4	451.687	>1000.0000	3.44637	1.0835	2.4101	63.9725	1242.62	1250.12
	626.19	3.1	562.819	>1000.0000	3.6875	1.0749	2.3452	80.2511	234.31
	197.25	5.5							2193.44
AVERAGE	418.935	4.375	485.457	#DIV/0!	4.00352	1.02787	2.3312	71.0184	1003.88	1499.09	3.6
STDEV	309.504	1.25266	67.1773	#DIV/0!	0.765735	0.0890159	0.0867514	8.35668	912.547	352.097	#DIV/0!
	G418
	HDQ-p53UGA213 EC2X	HDQ-p53UGA213 max	tGFP-542X EC2X	tGFP-542X EC5X	tGFP-542X Maxfold	fLuc-190-NS EC2X	fLuc-190-NS EC5X	fLuc-190-NS MaxFold	Stimulated PBMC CC50	Myoblast CC50	Neuromast CC50
	3.24	36.8	8.04	21.68	373.41	0.0067	0.0261	51.0512	269.91	190.68	1.9
	4.5	25.5	7.9803	17.9081	419.57	0.0063	0.0252	54.2983	288.61	197.05	3.6
	19.38	28.5	15.1411	32.8317	225.828	0.0063	0.0267	53.6542	294.25	111.96
	18.07	46.9	4.7817	26.723	254.515				295.04	8.93
	13.17	42.1							371.54	74.71
	6.08	40.2							440.3	151.77
	15.94	31.2							458.22	95.25
	16.41	29.2							473.2	192
	3.27	40.7							840.89	307.8
	6.25	68							852.71	326.88
	4.19	68.3							913.55
	7.91	37.4							1056.22
	10.78	41.1
	6.61	22.2
	<4.69	47
	15.33	20.7
	11.92	36.6
	5.43	49.7
	11.68	62.8
	11.25	18
	5.67	60.9
	4.26	26.8
	4.82	70.7
	6.18	14.6
	7.9	20.9
	14.52	22.2
	5.36	72
	4.27	49.2
	11.09	18.2
	7.23	41.6
	4.85	84.4
	3.59	74.7
	4.49	27.9
	3.32	59.6
	3.32	93.5
	7.16	20.1
	10.83	63.6
	16.84	24.7
	5.65	57.2
	4.17	73.2
	7.8	40.1
	7.26	36.5
	8.59	21.2
	24.58	13.6
	6.56	64.6
	10.22	51.7
	9.62	52.7
	12.06	23
	8.97	34.7
	18.52	17.1
	18.83	21.3
	9.65	26.6
	5.57	36.6
	13.16	35.2
	7.79	48.4
	7.25	44.7
	7.43	48.3
	6.47	76.3
	7.22	46.8
	14.29	46.4
	8.85	59.1
	16.87	26.9
	20.27	58.9
	28.78	49.9
	8.8	36.9
	7.13	36.9
	8.31	14.6
	10.4	27
	5.07	51.3
	10.08	25.3
	7.13	46.4
	8.62	55.3
	3.12	68.9
	1.71	78.3
	5.15	61.4
	6.69	74.8
AVERAGE	9.27667	43.7711	8.98578	24.7857	318.331	0.00643333	0.026	53.0013	546.203	165.703	2.75
STDEV	5.3549	19.2984	4.37675	6.46628	92.9377	0.00023094	0.000754983	1.71922	286.022	99.65	1.20208
	Gentamicin X2
	HDQ-p53UGA213 EC2X	HDQ-p53UGA213 max	tGFP-542X EC2X	tGFP-542X EC5X	tGFP-542X Maxfold	fLuc-190-NS EC2X	fLuc-190-NS EC5X	fLuc-190-NS MaxFold	Stimulated PBMC CC50	Myoblast CC50	Neuromast CC50
	17.45	37.4	17.6872	51.7366	235.234	0.03	0.0904	193.987	2587.7	323.86	8.7
	17.38	60.1	39.9803	119.606	85.0329	0.0373	0.0449	177.596	2633.53	1884.44	19
	19.08	62.2	49.3478	133.046	84.745	0.0192	0.0734	214.253	2935.75	1301.94
	19.47	23.4	18.5						3740.23	614.02
	16.13	60.4	10.2487							402.14
	19.14	40.4	10.6481							480.59
	12.27	95	11.5544
	19.04	8.4	13.0821
	21.26	8	5.6962
	22.25	12.7	9.2222
	17.98	10.6
	6.97	84.8
	32.75	5.1
AVERAGE	18.5515	39.1154	18.5967	101.463	135.004	0.0288333	0.0695667	195.279	2974.3	834.498	13.85
STDEV	5.82154	30.9133	14.418	43.5853	86.8021	0.00910622	0.0229909	18.363	533.454	623.286	7.2832
	NB124
	HDQ-p53UGA213 EC2X	HDQ-p53UGA213 max	tGFP-542X EC2X	tGFP-542X EC5X	tGFP-542X Maxfold	fLuc-190-NS EC2X	fLuc-190-NS EC5X	fLuc-190-NS MaxFold	Stimulated PBMC CC50	Myoblast CC50	Neuromast CC50
	13.48	39.4	23.4264	75.7741	189.565	0.0297	0.104	165.211	<1000	491.61	17
	27.64	37	70.6876	164.412	154.886	0.0291	0.1023	150.954	1065	299.346	12
	20.64	57.1	58.1732	141.982	194.323	0.0168	0.1202	172.063	603.466	299.626
	20.54	97.6							502.242	243.44
	<15.53	80							523.458
	20.575	62.22	50.7624	127.389	179.591	0.0252	0.108833	162.743	673.541	333.505	14.5
	5.78097	26.2245	24.4866	46.0854	21.5274	0.0072808	0.00988045	10.7686	264.587	108.664	3.53553
	NB84
	HDQ-p53UGA213 EC2X	HDQ-p53UGA213 max	tGFP-542X EC2X	tGFP-542X EC5X	tGFP-542X Maxfold	fLuc-190-NS EC2X	fLuc-190-NS EC5X	fLuc-190-NS MaxFold	Stimulated PBMC CC50	Myoblast CC50	Neuromast CC50
	20.31	15.6	24.8309	67.259	176.084	0.0389	0.1461	172.621	536.17	411.39	7.8
	<15.63	52.2	46.2074	131.99	73.8753	0.0393	0.1276	163.417	1155.19	146.81	8
	17.59	25.2	43.5917	128.484	80.8443	0.0578	0.1554	206.484	178.895
	8.82	30.9							155.825
	<15.63	25.4							173.214
	19.52	29
AVERAGE	16.56	29.7167	38.21	109.244	110.268	0.0453333	0.143033	180.84	439.859	279.1	7.9
STDEV	5.28497	12.2125	11.6602	36.4026	57.1046	0.0107983	0.0141514	22.6799	430.364	187.086	0.141421
	Gentamicin A
	HDQ-p53UGA213 EC2X	HDQ-p53UGA213 max	tGFP-542X EC2X	tGFP-542X EC5X	tGFP-542X Maxfold	fLuc-190-NS EC2X	fLuc-190-NS EC5X	fLuc-190-NS MaxFold	Stimulated PBMC CC50	Myoblast CC50	Neuromast CC50
	658.3	2.49848	490.416	>1000	3.31796	0.4372	1.9486	6.3769	>1250	6206.11	17
	626.86	3.24074	415.813	>1000	4.13802	0.4657	2.1422	6.62495	3615.97
	471.32	2.4527	249.273	>1000	3.99102	0.4472	1.9545	7.20369
	585.493	2.73064	385.167	#DIV/0!	3.81567	0.450033	2.0151	6.73518	3615.97	6206.11	17
	100.119	0.442352	123.458	#DIV/0!	0.437252	0.0144597	0.110111	0.424271	#DIV/0!	#DIV/0!	#DIV/0!
	PTC-0302295 (C1a)
	HDQ-p53UGA213 EC2X	HDQ-p53UGA213 max	tGFP-542X EC2X	tGFP-542X EC5X	tGFP-542X Maxfold	fLuc-190-NS EC2X	fLuc-190-NS EC5X	fLuc-190-NS MaxFold	Stimulated PBMC CC50	Myoblast CC50	Neuromast CC50
	158.33	3.5	934.691	>1000	2.07511	1.1877	3.6279	16.7747	>1250	4044.11	3.7
	114.84	3.8	643.559	>1000	2.22664	1.1084	3.2823	18.851	6958.98
	409.71	2.4	565.734	>1000	2.06	1.0716	3.0913	20.3514
AVERAGE	227.627	3.23333	714.661	#DIV/0!	2.12059	1.12257	3.33383	18.659	6958.98	4044.11	3.7
STDEV	159.181	0.737111	194.483	#DIV/0!	0.0921595	0.0593323	0.271986	1.79603	#DIV/0!	#DIV/0!	#DIV/0!
	Gentamicin C2
	HDQ-p53UGA213 EC2X	HDQ-p53UGA213 max	tGFP-542X EC2X	tGFP-542X EC5X	tGFP-542X Maxfold	fLuc-190-NS EC2X	fLuc-190-NS EC5X	fLuc-190-NS MaxFold	Stimulated PBMC CC50	Myoblast CC50	Neuromast CC50
	34.99	4.1	225.47	566.24	10.8901	1.9676	2.7601	84.908	>12850	6100.76	2.8
	16.61	15.8	259.621	646.988	8.66003	0.6209	1.4409	97.6539	3800.62	4314.98
	97.73	4	312.477	748.527	7.285	0.6702	1.4096	109.148	565.98	911.46
	112.3	3.2
	133.88	3.2
	91.16	5.2
	121.67	3.9
	256.3	2.4
	179.64	15.7
	255.57	3.5
	260.59	3
	141.858	5.81818	265.856	653.919	8.94506	1.08623	1.8702	97.2365	2183.3	3775.73	2.8
	86.3264	4.96303	43.8374	91.3409	1.81939	0.763684	0.770835	12.1252	2287.24	2636.34	#DIV/0!
	Gentamicin C2a
	HDQ-p53UGA213 EC2X	HDQ-p53UGA213 max	tGFP-542X EC2X	tGFP-542X EC5X	tGFP-542X Maxfold	fLuc-190-NS EC2X	fLuc-190-NS EC5X	fLuc-190-NS MaxFold	Stimulated PBMC CC50	Myoblast CC50	Neuromast CC50
	217.36	3.4	690.754	>1000	2.62219	1.0791	2.9053	26.9588	>1250	4643.93	2.7
	286.09	5	585.793	>1000	2.34817	1.1048	2.7511	33.1292	6713.49	6713.49
			471.891	>1000	3.32036	1.0478	2.6002	36.2881
AVERAGE	251.725	4.2	582.813	#DIV/0!	2.76358	1.07723	2.7522	32.1253	6713.49	5678.71	2.7
STDEV	48.5994	1.13137	109.462	#DIV/0!	0.501276	0.0285458	0.152553	4.745	#DIV/0!	1463.4	#DIV/0!
	PTC-0302307 (C1)
	HDQ-p53UGA213 EC2X	HDQ-p53UGA213 max	tGFP-542X EC2X	tGFP-542X EC5X	tGFP-542X Maxfold	fLuc-190-NS EC2X	fLuc-190-NS EC5X	fLuc-190-NS MaxFold	Stimulated PBMC CC50	Myoblast CC50	Neuromast CC50
	74.03	6.4	303.416	825.696	6.26233	1.3635	2.8851	18.2487	>1250		9.4
	776.89	2.1	574.759	>1000	2.09689	0.9041	2.6849	17.6138	>1000
	269.47	2.5	>1000	>1000	1.7	0.9161	2.3662	20.7761
	125.28	8
AVERAGE	311.417	4.75	439.088	825.696	3.35307	1.06123	2.6454	18.8795	#DIV/0!	#DIV/0!	9.4
STDEV	321.156	2.90803	191.869	#DIV/0!	2.5273	0.261839	0.261695	1.67286	#DIV/0!	#DIV/0!	#DIV/0!
	Sisomycin
	HDQ-p53UGA213 EC2X	HDQ-p53UGA213 max	tGFP-542X EC2X	tGFP-542X EC5X	tGFP-542X Maxfold	fLuc-190-NS EC2X	fLuc-190-NS EC5X	fLuc-190-NS MaxFold	Stimulated PBMC CC50	Myoblast CC50	Neuromast CC50
	>1000	1.2	>1000	>1000	1.26808	2.9644	>30	3.55013
	>1000	1.4	>1000	>1000	1.38112	2.6974	>30	3.9485
	>1000	1.4	>1000	>1000	1.36826	2.1275	>30	4.46996
AVERAGE	#DIV/0!	1.33333	#DIV/0!	#DIV/0!	1.33916	2.59643	#DIV/0!	3.98953	#DIV/0!	#DIV/0!	#DIV/0!
STDEV	#DIV/0!	0.11547	#DIV/0!	#DIV/0!	0.0618879	0.427488	#DIV/0!	0.461287	#DIV/0!	#DIV/0!	#DIV/0!
